# Supplementary material for: Dietary mannan oligosaccharides strengthens intestinal immune barrier function via multipath cooperation during Aeromonas Hydrophila infection in grass carp (Ctenopharyngodon Idella)
Source: Front Immunol. 2022 Sep 13;13:1010221. doi: 10.3389/fimmu.2022.1010221 (PMC9513311; doi:10.3389/fimmu.2022.1010221)
Supplement: Supplementary file 1 [file DataSheet_1.xlsx]

## Sheet: Gene Expression
Proximal intestine
2（-ΔΔCt）	TNFα	IL-1β	IFNγ2	IL-6	IL-8	IL-12p35	IL-12p40	IL-15	IL-17D	TGF-β1	TGF-β2	IL-4/13A	IL-4/13B	IL-10	IL-11	NFκBp65	NFκbp52	c-Rel	IkBα	IKKα	IKKβ	IKKγ	TOR	S6K1	4EBP1	4EBP2	p38MAPK	Raf	MAPK2α	MAPK6	TLR1	TLR2	TLR4	TLR5	MyD88	IRAK4	IRAK1	TRAF6	TRIF	Mucin2	β-defensin-1	Hepcidin	LEAP2A	LEAP2B	MBL
0	1.17477	0.965836	1.17695	1.20211	1.28801	1.17338	1.2191	1.20833	0.85444	1.21327	1.07753	1.19942	0.970216	1.17316	0.883499	1.21506	0.913153	1.1011	1.28308	1.20271	0.891141	1.03663	1.32129	1.12443	1.05525	1.19442	0.867494	1.06338	1.14785	1.27433	1.26498	1.17734	0.963978	0.913833	1.18437	0.99798	1.12848	1.18358	0.802069	1.39212	1.40676	1.32919	1.33658	1.11082	1.05559
0	1.22738	1.06156	1.21645	1.26709	1.01113	1.20436	0.976717	1.1673	1.23034	1.17397	1.11347	1.00866	1.0412	1.08055	1.20384	1.0898	1.13674	1.15546	0.979928	0.847454	1.13705	0.937381	1.00839	1.11518	1.04908	1.15393	0.899287	1.04598	1.26068	0.861211	1.10747	1.12832	1.14745	1.04748	1.0737	1.08902	1.06698	0.954195	1.18874	1.26887	1.35312	1.03974	1.13401	1.24788	1.21592
0	1.06239	1.09649	1.19006	0.999477	1.16686	0.929432	1.2531	1.18479	1.20269	1.01524	1.1347	1.044	1.22082	0.897976	1.18495	1.22249	1.1412	0.802368	1.17512	1.23125	1.13808	1.3625	0.903679	0.904917	1.19535	0.824389	1.23546	1.10164	1.07924	0.918646	0.88744	1.06808	1.00127	1.17972	0.888234	1.04015	0.880849	0.830348	1.08861	1.20364	1.09855	1.13645	1.30549	1.23238	1.21572
0	0.952481	1.24775	0.781763	1.00917	0.901183	1.20499	1.00093	0.914346	0.910469	1.10724	0.937897	1.0897	1.15812	0.965105	0.927707	0.937313	0.883519	1.12533	0.994618	1.01951	0.972074	0.989712	0.931439	1.02378	0.858093	1.00634	1.16363	1.17643	0.886702	0.890576	0.811791	1.08765	0.993829	0.868271	0.952796	0.982578	1.15478	1.19685	1.12384	0.864183	1.18058	1.0612	0.941945	1.01636	1.03923
0	0.786076	0.901685	0.934964	0.791891	0.886536	0.794599	0.777016	0.799706	0.944392	0.805245	0.807482	0.740729	0.816532	0.997555	0.899656	0.776352	0.998441	0.938483	0.869626	0.901976	0.91705	0.792234	0.936632	0.938164	0.811513	0.985486	0.987161	0.932195	0.929339	1.07441	0.832752	0.783305	0.97522	1.08145	0.967204	1.18137	0.886709	0.913798	0.968696	0.669632	0.649137	0.896137	0.718297	0.832624	0.865648
0	0.871891	0.790615	0.802991	0.821954	0.823663	0.795159	0.861727	0.81837	0.919862	0.775613	0.969889	0.980884	0.857466	0.912478	0.950688	0.848921	0.956957	0.927556	0.782497	0.866542	0.972765	0.963293	0.952002	0.91755	1.0852	0.887435	0.903242	0.744174	0.777034	1.03662	1.18982	0.827261	0.931612	0.943069	0.96069	0.762063	0.920801	0.975023	0.884993	0.812769	0.624015	0.669529	0.746942	0.691739	0.712381
200	0.865827	0.788185	0.797028	0.770796	1.46552	0.737241	0.828781	0.710057	0.517804	1.4626	1.18197	1.17828	1.08599	1.46913	1.05687	0.462342	0.85834	0.607454	1.4932	0.978964	0.764944	0.701063	1.27452	1.01046	0.449265	0.60538	0.57699	0.325296	0.864667	0.629768	0.721333	0.914536	1.04199	0.916064	0.850195	0.630738	0.801088	0.5951	0.710762	1.46889	1.03226	1.32988	1.01927	1.717	3.07632
200	0.934618	0.535333	0.951129	0.791641	1.32976	0.614729	0.719473	0.668318	0.738636	1.42912	1.49029	1.42671	1.32659	1.38886	1.33155	0.544279	0.943638	0.660997	1.50312	0.951923	0.63146	0.752195	1.06761	1.20122	0.735907	1.15724	0.699664	0.436157	1.04347	0.629531	0.786935	0.600777	0.906906	0.565249	1.0812	0.867777	0.824282	0.71007	0.810369	1.15899	1.18214	1.3407	1.36547	1.37054	1.40879
200	0.503444	0.52186	1.03444	0.520684	0.990028	0.677511	0.795475	0.625658	0.528035	1.20651	1.55523	1.05169	0.852653	1.4146	1.21531	0.456926	0.910988	0.60175	0.843699	0.649772	0.716307	0.577383	1.2234	1.09424	0.52741	0.950486	0.378215	0.410897	0.581213	0.610927	0.726633	0.800935	0.616439	0.560336	0.698061	0.749151	0.478385	0.486225	0.633802	0.981054	1.09042	0.712475	1.06944	0.919883	1.38698
200	0.613341	0.744316	0.867297	0.968131	1.75803	0.874317	0.819593	0.705053	0.613421	2.1326	1.8341	1.02551	0.786336	1.00791	1.60396	0.640702	0.753708	0.502543	1.58748	0.778177	0.619497	0.671665	1.63019	1.58215	0.514135	0.975883	0.812769	0.3991	0.843187	0.632841	1.19281	0.837681	0.745469	0.441276	1	0.726545	0.795544	0.733612	1.05865	1.8914	1.71794	1.67954	1.02034	2.52013	1.49733
200	0.793229	0.827451	1.12531	0.956072	1.47933	0.686655	0.667194	1.16904	0.615678	1.70013	2.036	1.77097	1.22629	1.5194	1.58221	0.544095	0.91396	0.628508	1.45209	1.093	0.824148	0.933775	1.21467	1.42541	0.762792	0.610285	0.835193	0.370405	0.855312	0.687507	1.0596	0.936651	1.08371	0.614033	0.850867	1.09917	0.984322	0.779393	1.02738	1.75533	1.57168	2.12959	1.18832	1.65109	1.76211
200	1.01545	0.927467	1.04045	1.19728	1.54884	1.02408	1.00135	0.937958	0.774636	1.74222	1.28083	1.41137	1.33946	1.35402	1.49129	0.775043	1.1294	0.652595	1.40382	0.865159	0.930243	0.953815	1.63538	1.76706	0.73581	1.18492	0.774918	0.538105	1.07503	0.999555	1.05821	0.823958	1.02262	0.621059	0.541805	0.957307	0.899062	0.943754	1.12398	2.45459	1.72493	2.33242	1.9337	2.15613	1.56212
400	0.892765	0.442216	0.690865	0.624765	1.51276	0.499925	0.69192	0.940263	0.28799	1.60891	1.76551	1.72933	1.16159	2.51649	2.05924	0.539914	0.898609	0.435787	1.80456	0.755773	0.797598	0.566953	1.56926	1.71332	0.380986	0.84579	0.409993	0.297965	0.495047	0.608295	1.15616	0.731873	0.783261	0.319442	0.67454	0.625026	0.511531	0.537396	1.04897	1.22601	1.08137	2.00247	1.82733	1.62759	2.45089
400	0.726027	0.659588	0.893795	0.503378	2.00397	0.465224	0.921954	0.859638	0.378101	1.40219	2.20409	1.35827	1.01114	1.69814	1.64686	0.389462	0.766302	0.577871	1.81559	0.938665	0.60907	0.612444	1.61963	1.85452	0.410936	0.935053	0.529405	0.341768	0.711169	0.533308	0.975108	0.376163	0.963357	0.422378	0.746975	0.461971	0.637455	0.534181	1.24998	1.79635	1.50177	2.17613	2.38659	1.76663	2.57169
400	0.834166	0.397607	0.79123	0.569625	1.85024	0.553377	0.830383	0.843584	0.384621	1.98098	2.50486	1.48084	1.01483	1.74152	2.16647	0.701242	0.950314	0.405498	2.00469	1.11506	0.800442	0.752529	1.61929	1.25405	0.705361	0.788898	0.714864	0.284576	0.568182	0.559448	1.39181	0.677084	1.1923	0.519793	0.792651	0.611549	0.635834	0.405521	0.998912	1.74609	1.85979	1.39667	1.67133	2.71782	2.6779
400	0.59153	0.44023	0.702528	0.359287	1.73398	0.401653	0.520279	0.68157	0.343856	1.70648	1.86324	1.90818	1.26492	1.34642	2.40399	0.426107	1.1029	0.350683	1.60544	1.01191	0.555087	0.443353	1.37522	1.98022	0.605656	0.667942	0.68026	0.425757	0.418733	0.591391	1.39202	0.796237	0.951316	0.406542	0.656947	0.44829	0.795975	0.426613	0.594432	1.92142	1.15759	1.52239	1.83609	2.19233	2.47209
400	0.589072	0.346395	0.746932	0.388157	1.3318	0.501078	0.81094	0.522008	0.263298	1.70679	2.38189	1.75223	1.04839	1.5532	1.74683	0.366955	0.717486	0.313844	1.42144	0.919395	0.744328	0.431206	1.68113	1.28044	0.461555	0.818084	0.444108	0.262762	0.517966	0.384639	1.03606	0.53254	0.780555	0.376499	0.482848	0.427901	0.47579	0.35797	1.02645	1.65695	1.83525	1.93696	1.30316	1.78037	1.81615
400	0.515512	0.471166	0.700541	0.351339	2.06418	0.218932	0.574017	0.501806	0.25446	1.59524	1.70931	1.16383	1.36745	1.35898	1.57255	0.428856	1.01846	0.461953	1.33445	0.860777	0.79287	0.571296	1.93801	1.51117	0.510147	1.28102	0.437725	0.333562	0.519148	0.35942	1.16263	0.604234	0.955253	0.394115	0.855214	0.493815	0.549119	0.509725	0.5193	1.72365	1.65309	1.35214	1.54319	1.53991	2.48897
600	0.413372	0.491009	0.643293	0.388736	1.99248	0.423346	0.720551	0.586969	0.364711	2.18628	2.92558	1.28699	1.0062	2.00103	1.84824	0.494657	0.87274	0.539877	2.15421	1.11012	0.462853	0.474838	1.82104	1.36985	0.593258	1.03454	0.437849	0.234256	0.823756	0.4584	1.32219	0.667952	1.25535	0.190167	0.476155	0.530252	0.610981	0.479584	1.16326	2.13887	1.22116	1.3501	1.86875	2.37652	3.32208
600	0.849405	0.493497	0.898063	0.382897	1.37052	0.575691	0.4635	0.808611	0.445829	2.74555	2.29972	1.81781	1.13032	2.37265	1.68072	0.55317	1.06368	0.505698	1.70491	1.07037	0.561534	0.578675	2.0337	1.5691	0.596241	0.801355	0.491242	0.3207	0.679172	0.385084	1.03186	0.563759	0.920534	0.354394	0.495641	0.40887	0.421343	0.498925	0.761794	2.2698	1.80308	1.78691	1.24407	1.66409	3.45007
600	0.466039	0.361484	0.930171	0.224432	1.29706	0.315619	0.410623	0.480235	0.39344	1.47829	2.02071	1.31034	1.05209	1.41052	1.37452	0.295065	1.08018	0.352023	1.2267	0.626977	0.420081	0.29126	1.51571	1.51848	0.343807	1.07117	0.258074	0.208436	0.500219	0.309012	0.971085	0.510093	0.828152	0.253047	0.344348	0.30602	0.441235	0.272357	0.821506	1.77831	1.44471	1.18346	1.76177	1.40193	2.95445
600	0.553595	0.401317	0.873822	0.344465	2.28048	0.511318	0.704294	0.688578	0.290011	1.64497	2.8057	1.60332	1.44949	1.76407	1.95825	0.350984	1.02324	0.46253	1.97977	0.779586	0.680382	0.38368	1.88877	1.6111	0.394834	0.794748	0.307663	0.313117	0.591281	0.431263	1.38708	0.67277	1.21068	0.252664	0.432774	0.359618	0.438427	0.451617	1.24681	1.6169	1.59316	1.1835	2.05081	2.22224	3.2579
600	0.55977	0.430774	0.831602	0.413482	2.42671	0.495209	0.599914	0.739632	0.425551	1.5715	2.06814	1.35125	0.920533	1.5745	1.95393	0.409834	0.790451	0.610897	1.78508	1.13883	0.435292	0.489151	1.43522	2.05993	0.472344	0.916375	0.411705	0.271649	0.717717	0.351012	0.829745	0.587766	1.04669	0.260038	0.601631	0.286978	0.379768	0.46354	1.13793	2.00265	1.85535	2.23952	1.79742	2.80523	2.6786
600	0.454081	0.240463	0.606604	0.299721	2.40404	0.562857	0.422634	0.496073	0.239827	2.05123	2.12165	1.25319	1.18556	1.27168	1.75341	0.343925	1.06682	0.350522	1.70864	0.97027	0.440164	0.366061	1.71392	2.65172	0.374825	1.25348	0.385859	0.216364	0.422091	0.3362	1.01582	0.378998	0.860778	0.322729	0.328622	0.342711	0.526198	0.339145	0.591711	1.2039	1.07185	1.35808	1.09466	1.45206	2.13368
800	0.421632	0.649345	0.974467	0.310422	1.92352	0.622797	0.696991	0.603614	0.561793	1.30942	1.78959	1.18693	0.972368	1.29436	1.81148	0.356482	1.15824	0.533302	1.45869	1.36887	0.471818	0.623036	2.04882	1.30439	0.504064	0.897957	0.454677	0.424712	0.618332	0.338886	1.12709	0.591669	1.14775	0.325039	0.39291	0.361445	0.596307	0.62438	1.10805	1.27041	0.856664	1.0518	1.13829	1.64401	1.92922
800	0.497063	0.521979	0.567014	0.237718	1.42922	0.488926	0.413527	0.501024	0.454126	2.07029	1.41308	1.08717	0.85452	1.59535	1.83102	0.36706	0.913908	0.410287	1.68744	1.09096	0.420099	0.314985	1.25869	1.5998	0.409842	0.868135	0.494006	0.269184	0.51653	0.311664	0.71107	0.518676	1.07754	0.282274	0.313471	0.303131	0.419384	0.469717	0.849099	1.00689	0.851238	0.966136	1.05954	1.86777	2.28521
800	0.730679	0.525597	1.07033	0.267115	2.12379	0.566166	0.700407	0.622832	0.320285	1.40085	2.52955	1.00425	1.09538	1.29691	1.97816	0.584305	0.954254	0.551554	1.73691	0.841795	0.641298	0.547021	1.59247	2.02992	0.434433	1.19125	0.271537	0.374403	0.624191	0.491678	0.77454	0.556957	0.934027	0.315249	0.388693	0.704376	0.502227	0.306695	0.906314	1.68693	1.93849	1.17539	1.52254	1.67164	1.97602
800	0.655625	0.774992	1.04815	0.348544	2.06621	0.879504	0.825662	0.736429	0.356861	2.10629	2.21458	1.76292	1.25861	1.29019	1.93722	0.546841	0.833777	0.602088	1.90615	0.816909	0.675183	0.549117	1.53687	2.24732	0.624969	0.940442	0.458756	0.475809	0.840623	0.458837	0.905155	0.821715	1.17678	0.307756	0.52105	0.338865	0.642341	0.528094	0.839285	1.27354	1.55207	2.11776	1.67979	2.36433	2.17788
800	0.755792	0.61001	0.836334	0.440579	2.01002	0.789616	0.66148	0.92118	0.436011	1.92817	1.9989	1.69438	1.38563	1.69593	1.39325	0.490857	0.724478	0.748074	1.33055	1.113	0.667526	0.674171	1.4893	1.59285	0.63261	0.864337	0.657322	0.526799	0.753349	0.529696	0.974513	0.786507	1.03598	0.188852	0.521501	0.329414	0.65049	0.615587	1.11111	1.91074	1.59037	1.49976	1.37028	1.73166	1.59636
800	0.419776	0.548564	0.845083	0.202546	1.41395	0.448956	0.387116	0.576872	0.418478	1.21006	1.63728	1.61277	0.919574	1.24071	1.62457	0.411837	0.968624	0.39682	1.4979	0.853173	0.463712	0.423849	1.6326	1.6685	0.421988	1.48063	0.425082	0.298383	0.488272	0.326471	1.01866	0.664659	0.784648	0.368835	0.400285	0.378091	0.392039	0.459662	0.687493	1.67616	1.06094	1.79065	1.31086	1.17893	2.50139
1000	1.01575	0.596782	1.29354	0.690007	2.09665	0.744101	0.67205	0.712907	0.556572	1.65539	1.92367	1.1376	0.814342	1.27252	1.55403	0.736819	1.07695	0.564656	1.21272	1.14291	0.770616	0.707934	1.32956	2.09381	0.628881	0.891433	0.688922	0.594014	0.789171	0.868336	0.787322	0.581379	0.837204	0.594268	0.589147	0.358116	0.799778	0.433465	0.710737	1.34937	1.15297	1.2334	1.57816	2.20999	1.75866
1000	0.900694	0.845653	1.57927	0.59711	1.4108	0.832586	0.896512	0.954863	0.608838	1.73808	2.25967	0.895653	1.1228	1.63706	2.00196	0.850768	0.868226	0.812651	1.85799	0.868505	0.703009	1.01063	1.56507	2.14547	0.996366	1.0235	0.555009	0.557602	0.784756	0.742574	1.30153	0.720696	1.0731	0.487271	0.463659	0.607711	0.535821	0.630496	1.04072	1.94081	1.71037	1.54486	1.14149	2.15676	1.77205
1000	0.727031	0.757183	1.43741	0.520446	1.94824	0.697346	0.706164	1.0682	0.533395	2.17465	1.74581	1.48855	1.10663	1.26197	1.90202	1.05177	1.03842	0.718565	1.8555	0.900775	1.05224	0.519035	1.35715	1.57225	0.679054	0.701245	0.693414	0.845446	0.82704	0.580774	0.974903	0.622272	1.1965	0.487371	0.389323	0.417702	0.782609	0.982087	1.28604	1.28183	1.6816	1.32355	1.37463	1.86941	1.69615
1000	1.0313	0.832711	1.18747	0.510852	1.65753	0.961804	0.832918	0.864818	0.48172	1.73592	2.04798	1.50594	1.3243	1.48412	1.32859	0.809132	0.952104	0.602195	1.42406	0.758841	0.907552	0.822257	1.40348	1.85447	0.747792	1.22319	0.938318	0.569071	0.953179	0.480378	1.21137	0.766156	1.44031	0.491139	0.668767	0.636032	0.723953	0.564928	1.22729	1.82339	1.039	2.13398	1.51353	1.60989	1.77335
1000	0.678139	0.954053	1.09378	0.450413	2.0396	0.653337	0.737991	0.737991	0.850843	1.38109	1.19758	1.4625	1.31238	1.40262	2.05287	0.61873	0.806376	0.704519	1.81774	0.996833	0.53206	0.654595	1.285	1.64312	0.834258	1.17021	0.645509	0.543422	0.88202	0.679364	1.37305	0.750199	1.11409	0.956168	0.429137	0.582973	0.93818	0.544446	1.15502	1.16218	1.57894	1.82781	1.75057	1.32706	1.23534
1000	0.760651	0.605919	0.98109	0.336995	1.76167	0.726734	0.478166	0.631386	0.520341	1.17306	1.97747	1.88241	1.19765	1.14418	1.51723	0.572473	0.521192	0.56179	1.09046	0.881467	0.652804	0.580186	1.95104	1.06462	0.64727	1.46519	0.621312	0.473316	0.612907	0.470102	1.05398	0.790205	0.861528	0.499075	0.475183	0.590168	0.716323	0.51291	1.00781	0.993755	0.587015	0.86611	0.912972	1.08999	1.73184
Middle intestine
2（-ΔΔCt）	TNFα	IL-1β	IFNγ2	IL-6	IL-8	IL-12p35	IL-12p40	IL-15	IL-17D	TGF-β1	TGF-β2	IL-4/13A	IL-4/13B	IL-10	IL-11	NFκBp65	NFκbp52	c-Rel	IkBα	IKKα	IKKβ	IKKγ	TOR	S6K1	4EBP1	4EBP2	p38MAPK	Raf	MAPK2α	MAPK6	TLR1	TLR2	TLR4	TLR5	MyD88	IRAK4	IRAK1	TRAF6	TRIF	Mucin2	β-defensin-1	Hepcidin	LEAP2A	LEAP2B	MBL
0	0.777905	0.995294	0.875621	0.949111	0.791574	0.856183	0.891528	0.935056	0.854238	1.24077	0.87233	0.965609	0.915774	0.889193	0.87127	0.959728	0.740085	0.943928	0.807047	0.771416	0.855541	0.896166	0.751399	0.892602	1.05103	0.922253	0.860631	0.875892	1.1342	1.00733	1.21239	0.890337	1.09768	1.13765	1.03373	1.1218	1.24205	1.29686	0.968797	0.806635	0.95217	1.10622	1.23243	0.855234	1.04955
0	1.04238	0.879971	1.15184	1.06439	1.17193	0.992734	1.1218	0.983975	1.11876	1.24957	1.07175	1.28502	0.989894	0.993669	0.890008	1.1671	1.33566	0.986435	0.980911	1.17512	1.13478	1.18017	1.03836	0.776932	0.814294	1.07734	0.875896	1.06886	0.920086	1.0184	0.903119	1.2195	1.22602	0.790497	0.950271	1.03779	1.37735	1.00013	0.850247	1.08449	1.21807	0.877178	0.973371	0.972734	1.28251
0	0.938739	0.958963	0.970427	0.7187	0.928936	0.915573	0.807151	0.991516	0.945086	0.857319	0.826521	1.08359	0.894631	1.10613	0.867864	0.949233	1.06397	0.951292	0.927041	0.984988	0.869095	0.744872	1.03747	1.24605	0.925721	1.0421	0.980113	1.07346	0.870992	0.869963	0.747133	0.866445	0.683739	0.958758	0.9368	0.636365	0.646951	0.876178	0.831005	0.809799	0.859985	0.873216	0.81351	0.927429	0.604108
0	1.04956	1.06099	0.857922	0.917136	0.85204	1.18918	0.91246	0.783539	0.88779	0.796919	0.986159	1.04605	0.805809	0.784428	1.0787	0.714621	1.02928	0.725873	0.909283	0.938749	1.00278	1.24028	1.0923	1.15605	0.895593	1.22592	1.11051	0.808283	0.912017	0.813268	0.864643	0.85688	0.913693	0.827702	0.762583	0.93599	0.724634	0.823166	0.923683	0.994223	0.713119	0.850571	0.69925	0.842533	0.762622
0	0.950842	1.27555	0.946319	1.2296	1.14793	1.08996	1.20292	1.03098	1.00805	1.01808	1.10178	0.846176	1.39724	1.03025	1.1066	1.20063	0.91711	1.28722	1.17116	1.02676	1.07235	0.994412	1.16496	1.00073	1.19203	0.959225	1.12333	1.06028	1.36471	1.23823	1.24628	1.08817	1.05824	1.25947	1.11556	1.24835	1.09691	1.13739	1.28603	1.05628	1.16773	1.10396	1.31554	1.09374	1.11506
0	1.3164	0.879771	1.25847	1.22134	1.18644	0.991403	1.12862	1.35697	1.23714	0.92728	1.19105	0.840252	1.09515	1.26608	1.24484	1.09619	1.00725	1.20827	1.27955	1.16194	1.10215	1.02921	0.97086	1.0003	1.1823	0.8213	1.08499	1.16107	0.883939	1.11269	1.13439	1.14	1.12396	1.11255	1.27738	1.15521	1.13673	0.939848	1.22982	1.34419	1.20398	1.25686	1.11394	1.40649	1.44615
200	0.318691	0.545102	0.889396	0.937908	1.27729	0.944269	0.817896	0.536275	0.84758	1.15256	1.13423	0.921256	0.99725	1.2647	0.76045	0.358672	1.07526	0.460022	1.30364	0.960779	0.55602	0.692191	1.14066	1.26101	0.434623	1.03385	0.666417	0.907215	0.526712	0.735459	1.06902	0.458389	0.955301	0.521588	0.76715	0.748842	0.222568	0.433679	0.677569	0.865809	1.15824	0.962403	0.978827	1.2116	2.24029
200	0.46032	0.542609	1.08012	0.913801	1.08722	0.895932	0.707111	0.614737	0.761531	0.917099	0.933194	1.28319	1.05269	1.27633	0.880292	0.502941	1.45478	0.588796	1.24612	0.928358	0.872907	0.557265	1.41528	1.25804	0.462262	0.866709	0.813777	0.766393	0.502956	0.676181	0.917823	0.803113	1.00278	0.544291	1.04674	0.956793	0.54973	0.40809	1.08153	0.919011	1.06181	1.08614	0.876668	1.16587	1.69357
200	0.369971	0.502934	0.890305	0.690334	1.00644	0.829954	0.554632	0.72596	0.607702	1.51341	1.15809	1.33063	1.09161	1.27482	1.00805	0.508438	0.844163	0.731337	1.43193	0.942521	0.681164	0.836836	1.20134	1.86809	0.437721	1.30973	0.814893	0.87731	0.789956	0.768359	0.953421	0.838288	0.901546	0.746635	0.879098	0.907339	0.488662	0.671042	1.24515	1.17182	0.867596	1.19437	1.22413	0.782996	1.62223
200	0.45781	0.502282	0.718993	0.754566	1.2867	1.29698	0.661678	0.549933	0.809719	1.24699	1.20354	1.35971	0.845371	2.04781	1.13929	0.517128	1.45393	0.649817	1.0362	1.27067	0.707872	0.894099	1.34519	1.93916	0.452532	0.90983	0.992499	0.809573	0.827731	0.924486	1.15674	0.656205	0.8677	0.45344	1.16935	0.995167	0.504301	0.562171	0.744522	1.49425	0.963335	0.884578	1.59553	1.59147	0.844046
200	0.439076	0.528583	0.798249	0.665981	1.53049	0.875721	0.793062	0.619085	0.493601	1.456	1.60396	1.30447	0.94016	1.85334	1.16085	0.501099	1.08729	0.772549	1.17605	1.05278	0.907994	0.523437	0.832652	1.61383	0.360169	0.897513	0.754807	0.607474	0.651129	0.743237	0.634865	0.725369	1.29819	0.610282	0.681575	1.02093	0.500779	0.536945	0.800857	1.88303	1.22981	0.980064	1.36358	1.22424	1.29616
200	0.403859	0.851177	0.976272	0.684832	1.66241	1.19834	0.881814	0.81536	0.852223	1.4382	1.44817	1.60577	1.31733	1.12268	1.26107	0.613769	1.35351	0.789032	1.245	0.732261	1.05517	0.787741	1.40849	1.91744	0.701833	1.34336	1.11234	0.634894	0.754805	1.01954	0.650884	0.77665	1.32531	0.43544	0.771254	0.727239	0.326246	0.540491	0.778685	1.57101	1.50778	1.47023	1.27224	1.38995	0.817284
400	0.221727	0.46536	0.928529	0.691111	1.84103	0.611613	0.396646	0.569536	0.593673	1.49683	1.28833	2.03092	0.725219	1.80664	1.43009	0.461966	1.10624	0.601119	2.36398	1.04026	0.371615	0.793534	1.63824	2.84318	0.410277	0.917915	0.40492	0.545929	0.74301	0.259751	0.889288	0.443023	0.773895	0.449882	0.782541	0.378467	0.276929	0.313098	0.58812	1.70106	1.5372	1.65078	1.40136	1.65202	1.63738
400	0.307717	0.480822	0.94323	0.707705	2.03064	0.655733	0.615958	0.382162	0.448639	1.96061	1.10059	1.40965	1.00674	1.73823	1.47404	0.456761	1.04604	0.487635	1.65195	0.895736	0.50279	0.701911	2.54875	2.07105	0.504557	1.13473	0.490218	0.782711	0.693765	0.317414	0.733805	0.398426	1.44763	0.509829	0.591996	0.518338	0.413423	0.573581	1.018	1.49913	1.14785	1.33988	1.16662	1.40737	1.87603
400	0.209324	0.332892	1.18493	0.770349	1.52555	0.93358	0.658204	0.333768	0.685926	1.34611	1.73837	1.39846	1.2296	2.32329	1.27288	0.291814	0.510852	0.496542	1.5021	0.699961	0.287909	0.53665	1.51524	1.32338	0.503858	0.755865	0.227502	0.579777	0.374831	0.365259	0.83883	0.319164	0.918093	0.351808	0.65307	0.670426	0.264843	0.592132	0.975741	1.32081	1.34547	0.895452	1.4924	1.20924	1.95483
400	0.345648	0.328869	0.887022	0.74366	2.35334	0.65722	0.589097	0.344571	0.468412	1.25944	1.51014	2.05484	0.733761	1.61025	1.58665	0.405125	0.79553	0.418554	1.58758	1.04282	0.305107	0.638321	1.57132	2.50507	0.537824	1.00626	0.492125	0.616252	0.757288	0.459668	0.522031	0.269624	1.2496	0.471675	0.588106	0.528921	0.213011	0.426752	0.704472	2.02474	0.985891	1.2348	1.21645	1.38436	1.55892
400	0.303902	0.42362	0.847442	0.652529	2.26404	0.596649	0.753369	0.531034	0.595561	2.13113	1.43498	1.58645	0.858656	1.44922	2.25262	0.440669	1.21219	0.368485	2.08292	0.977513	0.349629	0.557769	1.64544	1.80562	0.472971	1.05547	0.505418	0.507525	0.533542	0.444185	1.15285	0.306227	1.2495	0.570147	0.698899	0.508324	0.43259	0.543069	0.841917	1.81185	1.0695	1.46244	2.14995	1.37676	1.91399
400	0.25248	0.414388	0.682238	0.505497	1.5974	0.595049	0.676243	0.399304	0.379721	1.46182	1.22137	1.6129	0.759969	1.72629	1.52298	0.307381	0.713786	0.308481	1.63295	0.905018	0.32934	0.507746	1.69021	1.74376	0.356169	0.567238	0.418355	0.400134	0.627588	0.280287	0.773439	0.505971	1.12855	0.274707	0.384903	0.480098	0.239787	0.526498	0.836678	1.06321	1.28895	1.02757	0.948729	1.32057	2.0503
600	0.498602	0.60949	0.800184	0.543076	1.43811	0.715267	0.637499	0.523412	0.61324	2.23686	2.03825	2.16503	1.54621	1.82957	2.35505	0.583984	1.17837	0.67553	1.91339	1.05843	0.368118	0.686284	2.66474	1.63092	0.570557	0.905537	0.624959	0.867308	0.74262	0.685191	0.749986	0.27815	1.57684	0.330233	0.849498	0.633902	0.372137	0.523439	1.06681	2.15259	1.15584	1.23683	1.7227	1.54998	2.77574
600	0.331201	0.430165	1.13413	0.442561	1.62464	0.511807	0.425434	0.493213	0.446263	1.41365	1.49204	1.90295	1.18311	1.54564	1.46321	0.577152	1.15106	0.390742	1.79491	1.10035	0.43295	0.535501	2.09636	1.51239	0.385992	1.07505	0.465628	0.674249	0.557467	0.621326	0.652902	0.147315	0.958524	0.255009	0.593889	0.619592	0.176114	0.366942	0.657093	1.38751	1.86138	1.38434	1.65297	1.34387	2.48044
600	0.202444	0.504978	0.837332	0.330771	1.46673	0.492074	0.741049	0.435175	0.422618	1.21984	1.39292	2.22798	0.979479	1.61156	1.62514	0.459891	0.877335	0.440908	1.6788	0.903793	0.294302	0.68562	1.7193	1.42516	0.495901	1.05727	0.546367	0.53053	0.404381	0.742379	0.59033	0.137727	1.18517	0.336705	0.482408	0.521062	0.182932	0.346036	0.812329	1.31303	1.31633	1.23668	1.52148	1.23319	2.87342
600	0.31299	0.436147	0.931608	0.569146	1.5134	0.60075	0.419901	0.398501	0.383377	1.78902	1.40651	1.75631	0.862543	2.20367	1.93573	0.269501	0.627343	0.587734	2.52821	0.91067	0.300196	0.610348	2.06987	1.61587	0.420334	1.03382	0.474807	0.485313	0.486681	0.401231	0.80231	0.206784	1.14145	0.33168	0.485309	0.669795	0.223706	0.266941	0.714855	1.32043	1.10305	1.02091	1.31508	1.33448	2.86064
600	0.368941	0.39196	0.804142	0.341692	1.83315	0.424127	0.480249	0.50887	0.391104	1.90312	1.28718	1.37774	0.856576	1.56253	1.49971	0.448823	0.906816	0.452227	1.69885	1.6227	0.306084	0.74934	1.98573	2.40094	0.521987	1.05238	0.446088	0.696642	0.583539	0.466237	0.547356	0.209563	0.847187	0.263298	0.418758	0.394904	0.210336	0.245119	0.894262	2.04354	1.44885	1.97151	1.40027	1.08827	3.77487
600	0.322609	0.355598	0.932236	0.360945	2.1894	0.47963	0.543233	0.693881	0.389946	1.59823	1.60722	1.99949	1.07474	1.05031	1.39916	0.406742	0.748767	0.419479	1.63802	1.1533	0.306962	0.61102	2.32903	1.87639	0.278538	0.818438	0.548104	0.613494	0.458558	0.638172	0.755442	0.22209	1.13766	0.215951	0.476775	0.577479	0.15896	0.394636	0.895799	1.88792	1.54901	1.0662	1.37617	0.827082	2.17569
800	0.384254	0.566158	0.754878	0.66314	1.77868	0.627049	0.560844	0.680532	0.645717	1.57387	1.19653	1.70361	0.922067	1.39511	1.45867	0.774016	0.914926	0.582938	1.38076	1.03589	0.63505	0.897136	1.34096	1.38079	0.556391	1.25288	0.849764	0.716711	0.575522	0.494478	0.664844	0.194915	1.31908	0.222094	0.637173	0.696869	0.141478	0.549914	0.768976	1.26205	1.10983	1.40029	2.39351	1.02326	1.22411
800	0.27426	0.541006	1.17488	0.472703	1.7283	0.787955	0.489399	0.370768	0.82362	1.22429	1.19453	1.99358	0.600646	1.35877	1.78921	0.412265	0.681922	0.328024	1.50871	1.02575	0.638026	0.439971	1.9124	1.48241	0.677893	0.601172	1.01212	0.619528	0.56644	0.524223	1.05678	0.284812	0.804185	0.512804	0.997211	0.720188	0.261126	0.440459	1.12659	1.63487	1.04873	1.26632	1.17137	1.10687	1.87335
800	0.500264	0.344468	0.632192	0.638008	1.5047	0.452081	0.472328	0.504649	0.527061	1.12149	1.37556	1.38867	0.925339	2.17859	2.17522	0.451906	1.15294	0.442664	1.33148	1.09012	0.447506	0.665427	1.96536	2.04078	0.545173	0.809177	0.812559	0.669758	0.762066	0.539382	0.565342	0.28331	0.895738	0.347463	0.506202	0.481202	0.0934546	0.383016	0.643335	1.76343	1.09494	1.19455	1.77902	1.12332	2.25062
800	0.547734	0.682713	1.18409	0.485793	1.49195	0.955163	0.673754	0.566202	0.807995	1.88574	1.92819	1.73728	1.15764	1.26926	2.42164	0.534902	1.34853	0.659673	2.12037	1.5782	0.432798	0.933773	1.66727	2.20295	0.902197	1.108	0.727252	0.902084	0.846208	0.794797	0.856027	0.424435	1.19854	0.405354	0.841187	0.857518	0.264268	0.331526	0.911137	2.37718	1.55152	1.84653	1.86484	1.49698	2.37395
800	0.459426	0.474293	0.845725	0.393171	1.84023	0.765312	0.372286	0.413162	0.628268	1.64762	1.21866	1.89349	0.832428	1.46311	1.64534	0.762564	1.26666	0.396228	1.68473	0.770204	0.666452	0.763337	1.33982	1.6252	0.570192	1.07645	0.622678	0.890538	0.838365	0.540048	0.81805	0.342101	0.980654	0.330878	0.608224	0.489877	0.194486	0.402238	1.02125	1.82624	1.35538	1.26752	1.64091	1.18601	1.50572
800	0.386844	0.373024	1.15087	0.404792	1.34513	0.491926	0.567977	0.431652	0.449152	1.25414	1.65333	2.14568	0.822884	1.32007	1.3824	0.621314	1.12809	0.475081	1.34596	0.880579	0.513737	0.554497	1.41135	2.02642	0.648472	1.06047	0.628732	0.717507	0.584461	0.613699	0.785184	0.418461	1.06363	0.291749	0.832752	0.625175	0.159297	0.487106	0.74416	1.29014	1.05308	1.20508	1.13888	1.00612	1.38332
1000	0.389445	0.346186	0.713109	0.481697	1.86929	0.609783	0.486379	0.721607	0.74724	1.52246	1.5039	1.99642	0.665159	1.14564	1.56845	0.500545	0.981938	0.530814	1.00647	1.28216	0.533447	0.608401	0.924693	1.48151	0.730754	0.999626	0.804126	0.69723	0.740229	0.57556	0.795968	0.270041	0.984418	0.37988	0.61928	0.57716	0.156922	0.297162	0.632851	1.15024	1.33022	1.17504	1.34031	0.613583	0.842951
1000	0.808924	0.60458	1.07593	0.619805	1.44992	0.921204	0.73978	0.816825	0.759583	1.18873	1.29367	1.62627	1.08366	1.64271	1.54075	0.80945	1.66234	0.790771	1.59302	1.21373	0.559328	1.07168	1.58425	1.46864	0.586964	1.24225	1.09398	0.968961	1.07737	0.518012	1.03224	0.502611	1.13778	0.476088	0.613751	0.936645	0.410295	0.586347	1.07567	1.86393	1.19354	1.53974	1.93856	1.32799	1.09169
1000	0.597929	0.537743	0.928883	0.772187	1.75443	0.876225	0.682889	0.836855	0.759039	1.99314	1.14892	1.09562	0.730067	1.18622	1.41081	0.764645	1.11019	0.589629	1.59697	1.2619	0.78833	1.10899	1.49516	1.5836	0.670308	0.934079	0.852001	0.726195	0.816659	0.577068	0.735226	0.345641	1.23307	0.301333	0.622902	0.715683	0.220191	0.56345	1.03418	1.57811	1.32748	1.53872	1.65364	1.39361	0.720037
1000	0.492536	0.748792	0.927144	0.719449	1.40125	1.12923	0.649518	0.970812	0.544486	1.59994	1.94379	1.89284	1.26129	1.57981	1.46144	0.813451	1.29643	0.798759	2.17774	1.29143	0.860433	0.876246	1.50654	2.03075	0.796293	1.49365	0.729058	0.881407	0.987165	0.780701	0.688553	0.600881	1.35927	0.621932	0.762929	1.01842	0.514989	0.577356	1.00349	1.20579	1.31644	1.3243	1.14482	1.42225	1.24042
1000	0.654984	0.560697	0.834866	0.418535	2.02117	0.951168	0.528648	0.584207	0.565991	1.39228	1.42403	1.86256	1.24112	1.5636	1.01055	0.510174	0.945038	0.604305	1.37813	1.07415	0.633586	0.911221	1.85029	1.27119	0.584013	1.28249	0.936719	1.17923	0.747919	0.332826	0.685782	0.373992	0.826386	0.313792	0.84917	0.641407	0.366682	0.468422	1.06201	1.09096	1.13015	1.17621	1.23109	1.13501	2.54359
1000	0.424772	0.604471	0.625683	0.498351	0.921514	0.918596	0.480887	0.752933	0.62293	1.47879	1.20454	1.38248	0.921218	1.79035	1.54209	0.646997	0.879297	0.403191	1.21533	0.690668	0.445599	0.760274	1.28041	1.34554	0.451887	0.829036	0.689025	1.06979	0.927606	0.588963	0.938356	0.451204	0.77283	0.332339	1.02647	0.838847	0.383062	0.610667	0.637375	0.952315	1.0637	1.01912	0.981088	1.2657	0.988316
Distal intestine
2（-ΔΔCt）	TNFα	IL-1β	IFNγ2	IL-6	IL-8	IL-12p35	IL-12p40	IL-15	IL-17D	TGF-β1	TGF-β2	IL-4/13A	IL-4/13B	IL-10	IL-11	NFκBp65	NFκbp52	c-Rel	IkBα	IKKα	IKKβ	IKKγ	TOR	S6K1	4EBP1	4EBP2	p38MAPK	Raf	MAPK2α	MAPK6	TLR1	TLR2	TLR4	TLR5	MyD88	IRAK4	IRAK1	TRAF6	TRIF	Mucin2	β-defensin-1	Hepcidin	LEAP2A	LEAP2B	MBL
0	1.02487	0.853764	0.831354	0.963096	0.867711	0.914136	1.05936	0.880917	0.88504	0.943882	1.00422	0.834458	0.924944	0.871022	1.03434	0.804611	0.794886	0.950922	0.885424	0.872413	0.809306	0.943597	0.89286	0.850555	0.821468	0.745762	1.04605	1.04254	0.912725	1.06871	1.2017	0.924554	0.952158	1.22731	1.01269	1.0711	0.988958	1.11502	1.10153	1.08562	0.860022	0.844814	0.936966	1.16955	1.09134
0	0.867877	0.780833	1.01821	0.926567	0.708721	0.798255	0.88621	1.07136	0.781862	0.864003	0.816621	0.852677	1.03093	0.941046	0.916889	0.849197	0.900153	0.82185	0.945896	0.806355	0.95526	0.806383	0.834362	0.770039	0.952158	1.09092	0.729636	0.948906	0.833505	0.788572	0.987712	0.852469	0.860714	1.10515	0.841047	0.876795	1.071	0.722926	0.996082	0.936533	0.790723	0.93801	0.766899	0.830243	1.16735
0	0.870966	0.954763	0.755998	0.751055	0.857696	0.934967	0.997512	0.803311	1.00732	0.974953	1.08031	0.853502	0.862531	0.997978	0.922762	0.876759	1.06382	0.957209	0.843597	0.941253	0.9948	0.932664	1.04399	1.05548	0.964514	0.93405	1.12473	0.792254	0.939939	0.970256	1.20132	1.06618	1.1973	1.14007	0.952703	0.860866	0.846602	1.1338	1.01694	0.797707	1.14915	0.81497	0.927174	0.822432	1.38419
0	1.02786	1.07434	1.19448	1.01483	1.08094	0.994294	0.842373	1.16911	1.22947	0.845157	0.923918	0.950415	0.958905	0.811139	1.03103	1.04356	0.958257	0.959745	0.942033	1.10628	1.24655	1.25196	1.0674	0.909687	0.895262	1.35424	1.10063	1.28082	1.12158	1.00817	0.855634	0.87347	1.01324	0.775491	1.03428	1.07605	1.30489	0.98159	0.814781	0.897786	0.965557	1.03983	0.939875	0.894073	0.66413
0	1.42225	1.32359	1.10395	1.32252	1.25668	1.42046	1.24723	1.01826	0.93974	1.15357	0.912769	1.29945	1.14287	1.50103	1.38802	1.2367	1.30922	1.3559	1.21454	1.13681	1.0448	0.959926	1.34013	1.29189	1.30107	1.1992	1.13215	1.08023	0.983701	1.03533	1.10028	1.18027	1.21571	1.10032	1.37125	1.29543	1.03655	1.10873	1.25807	1.13615	1.33348	1.07538	1.09521	1.42834	1.13139
0	0.883007	1.10488	1.18502	1.1117	1.3957	1.03778	1.01636	1.10799	1.2417	1.29004	1.33847	1.33332	1.10945	1.00405	0.798478	1.29343	1.04717	1.02724	1.23706	1.20086	0.998356	1.17252	0.898855	1.23088	1.13799	0.810299	0.934866	0.922185	1.26753	1.17165	0.744945	1.15433	0.827348	0.757872	0.868938	0.887346	0.824506	1.00538	0.874314	1.20878	0.993854	1.38473	1.45818	0.980551	0.754697
200	0.584217	1.06418	0.802	0.677416	1.15976	0.79611	0.717145	0.755999	0.590131	1.16373	1.0331	1.10154	0.827353	1.22591	1.13388	0.916626	0.950464	0.364245	0.990888	1.21913	0.8493	1.06924	1.17967	1.31654	1.10598	0.821123	0.634736	0.646944	0.626957	0.601294	0.627635	0.759378	0.696992	0.633158	0.621281	0.785535	0.592209	0.625065	0.764155	0.902122	1.13352	1.28509	1.19642	1.08138	1.0944
200	0.802889	1.17378	0.92784	0.801989	2.08515	0.412962	0.707079	1.24446	0.755717	1.39492	1.02792	1.08076	1.47517	1.64647	1.46306	0.923158	1.02945	0.659468	1.06057	1.0275	1.03007	0.991323	1.19689	1.02235	1.12237	1.11883	0.870059	0.551962	1.0304	0.809171	1.17389	0.979988	1.20963	0.70836	0.83645	1.09659	0.840164	0.676591	1.07064	1.58085	2.04023	1.6713	1.19911	0.890436	1.40375
200	0.695117	0.696581	0.820729	0.647012	1.77828	0.474575	0.598541	0.812513	0.456789	1.98737	0.812851	0.970453	1.08731	1.99666	1.18203	0.698024	0.841465	0.530949	1.00999	0.71468	0.713863	1.02972	1.08001	1.0321	0.88651	0.93546	0.734891	0.642307	0.831525	1.08122	0.774996	0.730186	1.01016	1.02228	0.747514	0.979138	0.638572	0.636297	0.980085	1.05855	2.37199	1.35895	1.25623	0.949335	1.86976
200	0.73988	0.74261	0.73428	0.858753	2.14273	0.672068	0.622491	1.02671	0.702379	1.22555	1.32048	1.21011	1.22741	1.78775	1.02369	0.950079	1.22018	0.441083	0.956292	1.31112	0.83481	1.22415	1.35034	1.41654	0.82264	0.880961	0.732598	0.736719	0.903354	0.601422	1.19003	0.637402	0.80388	0.593367	0.976482	1.01393	0.877178	0.542863	0.849461	1.11065	1.33834	1.43995	1.2341	1.15998	2.74751
200	0.604399	0.812627	0.582393	0.530711	1.39705	0.720663	0.923523	1.17644	0.689274	1.12588	1.1598	1.23821	0.870572	1.41533	1.55758	1.01256	0.842778	0.568845	0.998104	1.41695	0.783201	1.00579	1.71402	1.4967	0.840279	1.30996	0.550324	0.659401	0.840589	1.08931	0.762796	0.79719	0.864295	0.805078	0.565501	0.785562	0.644301	0.540541	0.588882	1.65668	2.77915	1.42648	1.01445	0.918458	1.55307
200	0.730004	0.805972	0.719698	0.705979	1.35967	0.540182	1.03077	0.836966	0.54522	1.30477	1.08644	1.06133	1.11247	1.62748	1.26412	0.563661	0.65078	0.612939	1.51351	0.920362	0.732469	0.563927	1.35654	0.82355	0.870754	0.785008	0.540513	0.738787	0.590612	0.744832	1.05939	0.894748	1.07116	0.632471	0.917461	1.05107	0.562256	0.918498	1.26458	1.13474	1.57012	1.47295	1.32297	0.898937	1.57586
400	0.731616	0.698273	0.806107	0.488864	2.57948	0.407473	0.914118	0.830636	0.690699	2.02172	1.94838	1.90966	1.11062	1.5882	2.07422	0.983745	1.05458	0.610764	0.990999	0.962711	0.675769	0.616585	2.10989	1.7704	0.777978	1.18354	0.561599	0.593846	0.685073	0.890532	1.37199	0.495536	1.18566	0.733559	0.588088	0.735415	0.606336	0.437197	1.01145	2.36627	2.73809	1.80041	1.95886	1.36612	1.66682
400	0.721077	0.645674	0.677396	0.649814	2.2268	0.383336	0.803357	0.901861	0.505266	1.50342	1.89911	1.50876	1.42159	2.21914	2.19088	0.718867	1.08423	0.62158	1.42051	0.99135	0.781319	0.666512	1.67581	2.14328	0.908115	1.50792	0.509874	0.803943	0.662697	0.843929	1.17774	0.620998	1.23807	0.772681	0.695473	0.675895	0.783105	0.546205	1.23671	2.06768	2.71895	1.99766	2.23561	2.0332	2.93899
400	0.707375	0.601579	0.56656	0.541298	1.90057	0.67532	0.847238	0.917162	0.729748	2.17512	2.14892	2.15438	1.13899	1.61963	1.96206	1.05289	1.27961	0.529848	1.23593	1.30446	0.759222	0.775153	2.67751	1.9096	1.00974	0.968937	0.760985	0.668218	0.916693	0.701473	1.09069	0.614635	1.17297	0.631556	0.81465	1.06792	0.718402	0.398379	1.14132	2.23842	2.62255	2.33864	2.30466	1.80255	1.56511
400	0.374774	0.566564	0.437303	0.575401	1.96052	0.383967	0.676759	0.607218	0.641177	1.85897	1.30897	1.00393	0.801152	1.57883	1.34575	0.543404	1.27574	0.676381	1.2371	1.1611	0.594943	0.488496	1.47682	1.22441	0.806965	0.901027	0.521064	0.52508	0.589408	0.669011	0.94162	0.40485	0.601998	0.494769	0.540875	0.537022	0.558751	0.422562	1.00089	1.65516	2.29368	2.13206	1.42918	1.5043	1.8178
400	0.481355	0.494624	0.480895	0.494547	1.84007	0.401002	0.527275	0.78169	0.434846	1.51799	1.12136	1.81426	0.90241	1.7421	1.24741	0.630531	0.696866	0.426445	1.00235	1.16246	0.591484	0.575852	1.71509	1.23282	0.617091	0.720986	0.394758	0.455797	0.50275	0.670288	1.00974	0.545919	0.798071	0.761082	0.530058	0.688732	0.780994	0.34931	0.743555	1.2315	2.63498	2.10659	1.99529	1.19168	3.55672
400	0.630522	0.881941	0.479343	0.598179	1.93759	0.556016	0.840831	0.798765	0.74038	2.85575	1.70374	2.29427	0.953464	1.68358	1.43924	0.717575	0.872377	0.683417	1.37679	1.29814	0.611515	0.886703	1.9923	2.04852	0.746835	1.05091	0.475275	0.47195	0.585704	0.956014	0.924366	0.745623	0.919811	0.390899	0.506123	0.880352	0.420808	0.332164	1.00371	1.84029	2.04749	2.31603	2.42657	1.29751	2.70192
600	0.481599	0.519062	0.510388	0.664754	1.94692	0.428324	0.959843	0.828056	0.584654	1.5643	1.85149	1.97986	0.945159	1.87626	1.61753	0.610918	1.39392	0.766331	1.4547	1.20525	0.554274	0.833084	1.23159	1.54716	0.697535	1.08176	0.471841	0.564901	0.683769	0.813255	1.18926	0.927732	1.16698	0.655542	0.71757	0.650452	0.474392	0.501312	1.2138	1.79119	2.08375	2.75782	1.75565	1.34897	2.72868
600	0.31607	0.335874	0.414802	0.498216	2.31678	0.58008	0.633277	0.708918	0.329663	1.54401	1.77883	1.3401	1.23383	1.82007	1.591	0.549067	1.1968	0.549103	1.93034	0.735422	0.493677	0.682399	1.62788	1.61749	0.565893	0.953748	0.366479	0.424719	0.545057	0.624366	0.661878	0.516293	0.66024	0.349473	0.690887	0.541553	0.419043	0.410231	0.802859	1.20405	2.1368	2.07803	1.51415	1.14099	2.04232
600	0.33362	0.651733	0.401475	0.565808	1.32602	0.537284	0.735021	0.726853	0.338241	1.90514	1.56551	1.69148	1.22473	2.80485	1.40783	0.57395	1.10946	0.430272	1.45232	0.818004	0.456932	0.495984	1.81211	1.72933	0.609005	1.00615	0.320713	0.364821	0.530979	0.676269	0.740635	0.470632	0.613179	0.529315	0.41143	0.417219	0.350825	0.311509	0.989871	1.21248	1.85703	1.39571	0.83922	1.17377	1.26286
600	0.36903	0.54342	0.398464	0.613652	2.27488	0.408308	0.556487	1.02846	0.52782	1.95455	2.22559	1.13983	1.48556	1.96318	1.32772	0.518255	1.06495	0.481555	1.12968	0.683664	0.514345	0.722837	2.11101	1.8109	0.539754	0.9817	0.299655	0.522041	0.654569	0.682634	1.19438	0.601766	0.886705	0.694899	0.750868	0.585899	0.525134	0.395027	0.815297	1.82334	2.19711	2.58017	1.53504	1.64973	1.29645
600	0.556268	0.564951	0.581191	0.755031	1.54351	0.653185	0.7322	1.02045	0.591468	1.77951	1.48894	1.63059	0.989096	2.32506	1.9392	0.924127	0.783024	0.70683	1.7391	1.08966	0.66851	0.745418	2.10796	1.38871	0.8942	1.3358	0.526173	0.610369	0.721202	0.976708	1.19702	0.649045	1.32157	0.778508	0.994787	0.739402	0.677599	0.510292	1.20456	2.12972	3.07941	2.5737	2.3739	1.85773	1.81674
600	0.527981	0.662804	0.520069	0.445843	1.77253	0.48445	0.739011	1.01346	0.558329	1.85401	2.17925	1.90904	0.925729	1.75078	1.48956	0.648558	0.950786	0.839701	1.39329	1.01333	0.774198	0.678003	2.3095	2.18894	0.820962	0.969028	0.510209	0.540603	0.93889	1.03003	0.98995	0.628883	0.836115	0.621911	0.758686	0.838052	0.45635	0.660721	1.17995	2.641	2.00229	2.15095	2.48339	1.61519	1.13199
800	0.588429	0.563249	0.707452	0.622712	1.76174	0.623075	1.08164	0.887024	0.814218	1.99677	1.58302	1.60036	0.811512	1.79818	1.72972	0.725657	0.975284	0.655684	1.80119	1.41667	0.707405	0.729774	2.32353	1.28032	0.822453	0.861963	0.339265	0.630169	0.892371	1.05872	0.937932	0.858601	0.797779	0.637673	0.705213	0.787918	0.630415	0.736939	1.02384	1.14055	2.41401	2.44042	1.92723	1.13653	1.7969
800	1.03711	0.805971	0.781779	0.798316	1.95215	0.798269	1.10867	0.957292	0.891964	1.53841	1.20403	1.81654	1.10492	1.90766	1.92857	0.807957	1.30971	0.892089	1.38062	1.37479	0.973671	0.879228	1.76303	1.85443	0.602579	1.29532	0.514584	0.688066	0.945312	0.683681	1.07403	0.876142	0.719603	0.619901	0.817397	0.720372	0.695633	0.719746	0.965533	2.01699	1.45644	2.16549	2.03157	1.72624	2.11786
800	0.65202	0.578478	0.982845	0.810603	1.28821	0.437794	0.544463	0.79765	0.634566	1.21061	1.09003	1.21156	1.23637	1.55272	1.16903	0.458828	0.837793	0.398847	1.7822	1.04134	0.569409	0.605101	1.24468	1.46627	0.646602	0.797833	0.403547	0.538144	0.718816	0.883877	0.767971	0.662764	0.872067	0.679413	0.644688	0.620622	0.375374	0.444835	0.893787	1.48517	2.13791	1.40153	1.05415	1.43972	1.20839
800	0.621517	0.717255	0.670149	0.7057	1.72961	0.540086	0.612715	0.820457	0.669689	1.96874	1.08461	1.12349	1.22854	1.607	1.61264	0.85887	0.578846	0.687774	1.63248	1.08986	0.599029	0.856968	2.00687	1.44122	0.659065	0.749099	0.48596	0.670011	0.77561	0.97294	1.3388	0.725619	1.13531	0.736329	0.651955	0.759203	0.508271	0.452286	0.911232	1.43449	1.89936	1.81923	1.46709	0.920403	1.39415
800	0.607215	0.514028	0.520096	0.725118	2.46393	0.461091	1.11568	1.12875	0.949122	2.07948	1.58573	1.47291	1.29146	2.06058	1.79395	0.776683	1.08011	0.691326	1.15595	1.03458	1.00209	0.916635	1.87684	1.41833	0.83916	0.890872	0.442901	0.581367	0.739689	1.16755	1.01741	0.621409	0.80356	0.862318	0.672445	0.631661	0.472298	0.561504	0.699781	2.10252	1.9647	1.88805	2.2177	1.60616	1.11467
800	0.575557	0.497577	0.745168	0.599854	1.73272	0.467524	0.907132	1.04132	0.590596	1.80617	1.17759	1.43944	1.10041	1.73985	1.29467	0.637095	1.11709	0.560874	1.50486	0.959883	1.01333	1.09567	1.83301	1.70569	0.834892	0.942435	0.460077	0.850718	1.0592	0.98785	1.26381	1.11884	0.855813	0.615552	0.950456	0.931717	0.484472	0.706185	0.807996	1.84069	2.86424	1.87303	1.12893	1.52378	0.84551
1000	0.684683	0.689346	0.866922	0.568405	1.59875	0.669973	1.03264	0.938518	0.522051	1.88475	1.38792	1.16754	1.13911	1.53552	1.42161	0.979868	0.938275	0.69851	1.52565	1.33267	1.11932	0.67839	1.9134	1.71512	1.14449	0.871771	0.534721	0.789326	0.987534	1.03912	0.809553	0.862561	0.729311	0.716081	0.683294	0.666654	0.53024	0.579097	0.959683	1.54356	1.34969	1.95191	1.53157	1.55434	1.98156
1000	0.537564	0.579426	0.933103	0.582554	2.02111	0.5923	0.935093	0.887998	0.745748	1.41007	1.23952	1.73416	1.23996	1.84794	1.17169	0.749521	0.757484	0.779906	1.55002	0.971324	0.662447	0.807168	1.75382	1.30721	0.661289	1.26082	0.715735	0.565762	0.655001	0.833385	0.792409	0.711477	0.817986	0.553748	0.579137	0.443732	0.455212	0.644608	0.55442	1.09441	2.66296	1.46567	1.45075	0.839784	1.49467
1000	0.866237	0.920835	1.14078	0.623563	2.01223	0.548729	0.791826	1.4235	0.886089	2.01013	1.27167	1.42866	1.25063	1.62026	1.2908	0.935667	1.02509	0.851254	1.25429	1.38878	0.91523	1.25936	1.82583	1.22935	0.973057	0.965176	0.550794	0.539627	1.08649	0.653133	1.02249	0.572314	0.711144	0.637733	0.728726	0.852506	0.778819	0.739745	1.01841	1.74609	1.93159	2.14637	1.93108	1.9829	1.54968
1000	0.765803	0.803042	0.935307	0.725092	1.41844	0.86225	0.909334	1.14565	0.596108	1.34701	1.37381	1.05035	1.3186	2.16121	1.33469	0.736299	1.16692	1.17113	1.51738	1.21873	0.905507	0.862567	1.7814	1.23247	1.51766	1.18231	0.773164	0.656216	0.955742	0.916977	1.14709	1.08398	1.19845	0.918547	1.14439	1.01482	0.937683	0.975929	1.10569	2.69391	2.17806	2.33197	1.69588	1.23128	1.69309
1000	0.728282	0.724098	0.915285	0.713366	2.16686	0.692778	1.25915	1.29683	0.848714	1.22011	1.3769	1.94592	1.07503	1.96973	1.90568	1.1293	1.26718	0.643883	1.78969	1.24473	0.816945	0.832437	2.07501	1.83783	1.13787	1.55443	0.63223	0.852874	1.07303	1.06014	1.34246	0.656671	0.945931	0.979922	0.904755	0.866167	0.792393	0.790298	0.849452	1.88831	2.62821	1.90174	2.18796	1.65243	0.980488
1000	0.454073	0.662103	0.606442	0.8585	1.52918	0.432865	0.538341	1.01817	0.580026	1.93635	0.758933	1.19288	0.818055	0.865477	1.40063	0.49955	0.78731	0.534138	1.31566	0.935506	0.541837	0.851786	1.30731	1.53428	0.993104	0.957793	0.53388	0.596926	0.533207	0.990153	1.02504	0.725063	0.873783	0.581519	0.736398	0.712328	0.796558	0.493165	0.601484	1.37583	1.66688	1.22905	0.454073	0.967232	0.726351

## Sheet: Biochemical Indexes
Proximal intestine							Middle intestine							Distal intestine
MOS	LZ (U/mg protein)	ACP (U/mg protein)	C3 (U/mg protein)	C4 (U/mg protein)	IgM (U/mg protein)		MOS	LZ (U/mg protein)	ACP (U/mg protein)	C3 (U/mg protein)	C4 (U/mg protein)	IgM (U/mg protein)		MOS	LZ (U/mg protein)	ACP (U/mg protein)	C3 (U/mg protein)	C4 (U/mg protein)	IgM (U/mg protein)
0	137.439	221.674	22.3596	1.36984	78.8209		0	118.716	239.643	22.7342	1.60557	61.6244		0	122.325	210.541	16.3509	1.22496	49.215
0	143.455	205.447	20.9695	1.45932	80.427		0	120.859	246.246	20.9452	1.62012	59.8481		0	112.158	202.936	16.5629	1.47816	55.9509
0	144.315	215.059	21.4999	1.33235	82.7043		0	117.711	207.113	20.4916	1.49119	56.7332		0	130.542	221.779	16.9976	1.22887	55.6846
0	150.664	214.679	20.5702	1.28217	83.2736		0	121.465	263.89	25.7037	1.58807	59.1265		0	125.448	218.922	16.3333	1.28738	51.9555
0	138.75	210.783	20.042	1.31624	78.9943		0	122.742	235.592	24.121	1.73276	60.0455		0	120.511	197.817	14.6579	1.26237	56.9528
0	138.794	221.622	18.8324	1.51767	74.8627		0	104.103	229.117	22.9525	1.73226	64.6867		0	120.53	206.803	14.753	1.43859	55.8914
200	157.099	225.516	24.216	1.47572	87.0616		200	129.616	290.264	29.3293	1.67573	73.0734		200	132.152	263.598	23.9934	1.51743	85.8146
200	157.547	257.08	24.2309	1.43152	87.1838		200	131.78	278.611	30.3955	1.89609	72.0643		200	132.345	254.869	23.474	1.72699	87.152
200	124.21	264.975	22.8384	1.49811	85.1259		200	144.157	267.852	30.9737	1.8462	74.5685		200	126.08	272.389	22.43	1.63205	86.3695
200	143.298	253.661	22.568	1.63183	80.9837		200	131.371	275.513	29.5122	1.8668	66.3294		200	125.951	248.669	24.8017	1.3831	83.3676
200	144.619	223.054	26.0384	1.45816	94.2769		200	146.617	294.681	33.6959	1.61331	74.6871		200	136.004	268.144	22.2126	1.5223	84.4165
200	150.568	250.238	23.0946	1.82047	88.1328		200	151.458	312.235	31.0992	1.73684	72.502		200	138.982	261.752	23.1944	1.62117	84.5698
400	170.909	246.62	25.7396	1.78453	100.332		400	153.06	356.1	36.4372	1.74538	94.0113		400	163.559	353.764	27.1657	1.80141	97.6191
400	166.585	260.515	26.8382	1.721	99.089		400	143.896	336.79	36.8795	1.92587	85.6088		400	152.276	298.055	26.6877	1.99997	97.8631
400	167.311	294.416	26.2192	1.80659	97.263		400	147.735	362.154	39.2449	1.64829	89.2898		400	161.702	328.252	23.3329	1.58887	96.052
400	161.843	268.302	25.6091	1.66953	97.1331		400	137.69	314.933	34.983	1.93908	79.0247		400	156.633	314.522	28.6843	1.77788	96.0257
400	166.147	279.912	25.0444	1.71482	99.0367		400	152.645	327.889	36.1098	1.86801	87.3929		400	156.577	308.327	25.2948	1.66594	99.1619
400	137.109	272.495	26.3053	1.80615	91.4862		400	129.797	327.084	32.288	1.85127	82.8459		400	156.773	319.356	28.4727	1.57691	94.7339
600	154.631	259.636	25.6759	1.98138	99.5381		600	149.637	290.265	32.4989	1.7873	95.3109		600	159.678	273.585	29.7248	1.93279	99.5426
600	174.592	284.351	26.8402	1.64278	108.793		600	146.754	292.282	31.9873	1.81351	94.3627		600	177.488	312.745	29.5153	1.72429	107.974
600	164.01	298.288	23.3889	1.88531	101.497		600	154.223	314.322	31.4591	1.91011	93.2246		600	155.308	279.995	31.5049	1.65884	101.215
600	165.203	282.203	23.4691	1.71402	105.049		600	146.184	327.481	29.9636	2.08959	91.047		600	165.455	316.731	31.6925	1.94672	105.4
600	166.986	257.335	24.7532	2.07477	100.538		600	128.661	329.252	27.6994	1.89171	87.1029		600	173.362	297.18	29.5446	1.88523	101.73
600	158.52	257.264	27.2679	1.75569	104.888		600	130.636	298.742	29.2111	1.94333	90.2808		600	169.145	300.081	29.4243	1.70054	101.133
800	152.448	249.274	25.9565	1.5745	99.6346		800	125.241	318.869	28.4617	1.95987	90.4198		800	142.289	248.085	26.6522	1.53883	83.4874
800	164.839	239.846	21.9248	1.5427	92.3034		800	137.9	292.187	29.4372	1.78697	98.0575		800	140.968	252.457	26.796	1.66796	83.8168
800	164.049	246.16	24.6007	1.65852	95.7579		800	127.002	282.738	30.9411	1.67807	80.2829		800	145.525	262.829	26.2803	1.48548	87.5514
800	154.928	265.542	24.4382	1.65351	91.6221		800	128.749	300.475	29.5383	1.88306	87.5637		800	143.564	294.795	25.4917	1.55176	81.5924
800	158.063	251.861	25.6318	1.55037	97.2601		800	123.991	291.367	28.7453	1.94334	85.6264		800	142.508	254.356	27.943	1.62812	85.4725
800	163.054	268.061	23.7601	1.5995	92.7049		800	139.594	245.308	28.4138	1.77565	87.581		800	149.816	292.946	27.4379	1.46997	89.0892
1000	162.582	241.027	21.4268	1.31732	93.5297		1000	115.631	263.262	27.7546	1.86516	80.7362		1000	141.424	246.716	25.0629	1.54343	84.1499
1000	151.474	230.73	23.7815	1.3396	84.881		1000	117.303	267.979	28.5025	1.79453	87.0752		1000	136.876	229.51	24.0856	1.4015	87.0602
1000	165.94	256.544	27.8561	1.3415	92.4851		1000	128.837	225.665	23.4781	1.85886	73.8654		1000	145.673	248.635	27.3077	1.37853	79.9586
1000	156.872	247.476	23.5352	1.3616	83.5085		1000	135.228	271.98	28.8724	1.94215	85.1473		1000	132.054	246.216	24.9162	1.55364	89.2364
1000	145.077	235.531	23.4052	1.44949	85.6521		1000	118.555	255.598	27.455	1.77698	72.2121		1000	136.217	285.059	24.5872	1.40252	83.8708
1000	149.098	232.489	25.6337	1.5393	92.3419		1000	125.754	260.969	26.3543	1.71668	78.3078		1000	138.065	233.648	23.1785	1.45159	83.8079

## Sheet: IOD
Proximal intestine						Middle intestine						Distal intestine
MOS	p-IRAK1	MyD88	NFκBp65	TRAF6		MOS	p-IRAK1	MyD88	NFκBp65	TRAF6		MOS	p-IRAK1	MyD88	NFκBp65	TRAF6
0	15580.7	7447.68	11723.3	5012.73		0	16552.9	12236.7	6441.02	10695.9		0	6798.96	5331.56	4850.12	5316.39
0	13741.6	9027.42	10120.3	5230.98		0	17564.4	10979.3	8222.7	7475.11		0	8953.92	4119.65	5392.4	4303.49
0	10567.8	9501.14	10797.6	5038.8		0	17557.7	10227.3	12814.7	7272.03		0	9669.44	4851.04	7370.18	4316.48
0	10208	6584.25	9486.22	5134.35		0	15462.4	12110.3	9206.59	8965.93		0	10830.4	4650.94	5639.34	4150.87
0	10862.6	5485.96	9193.25	5797.09		0	18183.8	9162.67	8988.22	11022.8		0	9468.8	4744.94	6572.89	5317.09
0	13735.8	5911.55	8483.44	7899.76		0	15723.5	11222.8	8683.34	13292.9		0	7723.24	5167.15	6151.23	4665.02
400	11961.7	5746.21	1922.97	4521.64		400	10315.3	9622.8	6952.39	6109.3		400	6608.69	3014.84	3738.15	4773.5
400	8985.77	5890.93	1842.22	3797.74		400	7017.83	8863.4	5950.35	4602.51		400	6412.98	3261.3	3485.09	3414.53
400	9557.74	4684.49	3083.78	4171.38		400	9390.76	5969.57	7776.87	4348.1		400	7934.32	2870.38	4798.31	4274.72
400	9041.27	4409.44	1762.74	4500.32		400	10607.2	5446.01	5620.3	3401.27		400	6667.97	4560.96	3968.95	2904.01
400	11179.1	5221.23	1799.09	3231.22		400	9209.09	8942.33	5064.36	5199.95		400	7519.07	3611.33	3811.97	4162.01
400	12187.1	6028.4	2366.84	4982.32		400	6956.39	7409.39	7769.83	4125.41		400	7771.36	3086.26	4147.29	3127.48
1000	10950.9	7245.99	9437.81	5950.79		1000	25669.2	9535.65	4563.3	8976.27		1000	4477.51	1234.16	4114.35	4691.95
1000	9783.82	8828.71	7792.15	5834.92		1000	23165.6	10104	6497.32	7333.26		1000	3293.66	1736.39	3475.58	3832.16
1000	9454.64	5730.57	8819.27	5902.56		1000	16926.2	6318.4	4118.14	5808.1		1000	3862.97	2134.57	5044.89	4296.21
1000	10321.9	5281.2	7841.33	5142.47		1000	18868.1	10648.6	6281.06	9812.97		1000	3679.76	2181.6	5293.34	4269.69
1000	10708.4	5990.46	6394.65	5344.39		1000	18287.2	11580.7	6435.56	6591.39		1000	2883.84	1275.23	5173.3	5385.36
1000	10545.9	7554.6	8014.88	5523.3		1000	16056.1	6348.74	4175.7	7134.53		1000	3654.01	1466.14	3166.46	4973.66

## Sheet: Western blot
	Proximal intestine												Middle intestine												Distal intestine
	NFκBp65	Lamin B1	T-TOR	p-TOR Ser 2448	β-actin	TLR2	MyD88	p-IRAK1	TRAF6	β-actin			NFκBp65	Lamin B1	T-TOR	p-TOR Ser 2448	β-actin	TLR2	MyD88	p-IRAK1	TRAF6	β-actin			NFκBp65	Lamin B1	T-TOR	p-TOR Ser 2448	β-actin	TLR2	MyD88	p-IRAK1	TRAF6	β-actin
0	23969.9	1685.7	24068.9	3592.55	23162.6	3809.62	14719.4	29128.4	15597.9	23162.6		0	1.03052	1514.63	22387.6	3458.05	17707.8	2906.84	31401.3	8887.29	35861.8	17707.8		0	0.960791	16336.8	25587.9	3105.85	22745.8	2565.23	16737.6	21445.9	22034.9	22745.8
0	24375.3	1645.01	24992.8	3432.92	21293.8	3319.13	14413	30105.2	15492.5	21293.8		0	1.02369	1515.88	21400.9	3321.22	18156.5	2695.94	31103.6	9160.88	31480.9	18156.5		0	1.0573	15001	25290.3	3056.1	24570.8	2654.61	15084.1	20570.4	21416.8	24570.8
0	21666.7	1661.67	23108.3	3250.05	21421.5	3429.89	14586.2	30105.2	15501.3	21421.5		0	0.945789	1602.24	22406.1	3526.36	17220.5	2806.55	31177	9024.69	29964	17220.5		0	0.981911	15547	25464.3	2809.97	22211.1	2869.12	16150	19589	20548.5	22211.1
200	21172	1504.75	22691.9	4480.64	21493.3	2514.4	13707.9	24982.4	14200.7	21493.3		200	0.901639	1667.8	22868.8	3596.68	17221.9	2983.58	27307.6	8439.43	29501.8	17221.9		200	1.08177	15649.1	26772.8	3351.98	22447.4	2563.89	12645.6	18868.2	20402.5	22447.4
200	21401.1	1503.64	22949.7	4860.79	21353.4	2540.8	13391.4	23382.7	15216.2	21353.4		200	0.894615	1643.62	22558.2	3596.14	17051.5	2232.84	27000	9007.52	24299	17051.5		200	0.914073	16166.3	25885.3	3478.94	24450.7	2963.56	13301.5	18779.7	21213.8	24450.7
200	21542.7	1612.85	23148.2	4663.78	20838.1	2526.58	13488.5	23839.5	14187.2	20838.1		200	0.838668	1634.18	21844.4	3586.33	17153.2	2681.72	26854.4	8367.28	24863.4	17153.2		200	1.0293	15753.4	24266.5	3188.29	23336.9	3009.46	12915.6	18628	20774.1	23336.9
400	17326	1773.71	24914.8	5324.4	23485.5	2095.01	13802.4	22807.5	14027.2	23485.5		400	0.72712	1626.99	27066.2	4610.24	16559.4	2337.02	23110.4	7009.87	30311.6	16559.4		400	0.896612	14899.3	24938.7	3710.76	23481.1	2171.76	14461.1	19212.1	20708	23481.1
400	17373.1	1754.39	24956.5	5357.78	20291.1	2163.21	12050.6	23004.4	14120.3	20291.1		400	0.805396	1733.8	24773.2	4651.14	17493.6	2406.1	22658.6	7321.9	24109	17493.6		400	0.801493	14812.5	24628.6	3854.97	24003.6	2530.58	13998	17007.6	20597.2	24003.6
400	17039.7	1709.57	25355.5	4843.21	19869.6	2177.15	12883.9	22737.2	13228.3	19869.6		400	0.815187	1692.36	24057	4154.09	15334.2	2214.74	23110.4	7277.62	20595.9	15334.2		400	0.877308	15000.7	24878.4	3803.83	25520.9	2467.78	13467.7	17001	20283.5	25520.9
600	13033	1667.46	30052.1	5573.61	22803.1	1862.26	10667.2	20210.1	11683.8	22803.1		600	0.671663	1588.16	25391.9	4894.01	15727.3	2255.26	21275.7	5517.36	24029.8	15727.3		600	0.685319	15449.3	24800.5	4007.89	25198.1	1995.08	13557.7	17634.9	18353.9	25198.1
600	13149.7	1550.53	29735	5652.66	20065.5	1930.42	10828.2	22199.4	11804	20065.5		600	0.773539	1599.25	23719.8	4632.25	17516	1901	20699	5988.49	23110.7	17516		600	0.62486	15425.9	24953	4035.94	25198.1	1786.41	14286.5	19369.3	22048.2	25198.1
600	12994	1670.24	29943.9	5573.61	19894.6	1938.21	11040	20254.6	10574.8	19894.6		600	0.746634	1593.44	23719.8	4415.87	15726.7	2063.54	21266.1	6123.85	19248.8	15726.7		600	0.695975	15319.5	24924.8	4044.17	26344.8	1963.38	13848	16879.7	19940.4	26344.8
800	12030.5	1704.29	29578.9	5406.27	22669.1	1790.15	12130.5	17471.5	11494.2	22669.1		800	0.49369	1698.54	21681.7	4655.61	17090.3	2114	20541.7	6291.44	28264.6	17090.3		800	0.620746	15298.4	25521.7	4644.81	24608.5	1667.74	12305.1	19453	18999.6	24608.5
800	11596.1	1683.28	29337.3	5488.37	22930.5	1580.94	12085.9	18318.4	11210.5	22930.5		800	0.579604	1627.83	21413.4	4609.21	17057.1	1711.21	20716.8	6472.03	22889.4	17057.1		800	0.533255	16204.9	25657.2	4639.8	24092	1572.21	12520.9	17546.1	19340.3	24092
800	12210.5	1714.34	29646.8	5315.94	21703.7	1796.6	12044.6	17875	11164.4	21703.7		800	0.532224	1707.34	21476.4	4404.34	17234	1923.51	20185.2	6431.2	22002.1	17234		800	0.596135	15613.6	24742.9	4567.78	26254.2	1615.87	13081.1	16897.9	19645.4	26254.2
1000	16644.7	1470.1	29335.2	4586.36	22912.2	1927.6	12801.2	18905.5	12144.4	22912.2		1000	0.656591	1416.26	22791.6	3939.94	16842.8	2382.96	23377.6	7044.78	32478.7	16842.8		1000	0.732794	15347.3	27393.3	3677.86	25693	1732.25	13636.1	14542.3	18133.6	25693
1000	16562.9	1494.33	29338.3	5191.98	22822.5	1929.45	12893.9	19826.5	11723.3	22822.5		1000	0.62939	1506.51	21661.4	3881.1	16896.9	1959.81	23962.6	7428.82	23371.6	16896.9		1000	0.717226	15211.7	28295.6	3775.41	25556.8	1795.93	13429.6	13836.5	18331	25556.8
1000	16398.5	1484.42	28684.2	4569.19	22914.3	1734	12369.6	19512.4	12378.8	22914.3		1000	0.669435	1492.17	20737.3	3876.87	16842.8	2335.75	23378.9	7405.28	24248.8	16842.8		1000	0.812451	14493.2	27961.9	3714.01	26985.5	2091.31	14357.8	14542.3	18626.3	26985.5
